# Supplementary material for: Knowledge Level, Motivators and Barriers of Blood Donation among Students at Qatar University
Source: Healthcare (Basel). 2021 Jul 22;9(8):926. doi: 10.3390/healthcare9080926 (PMC8391523; doi:10.3390/healthcare9080926)
Supplement: Supplementary file 1 [file healthcare-09-00926-s001.zip]

Archive with 1 entries (1 files):
- healthcare-1182111-supplementary.pdf
